# Supplementary material for: Congo Red as a Supramolecular Carrier System for Doxorubicin: An Approach to Understanding the Mechanism of Action
Source: Int J Mol Sci. 2022 Aug 11;23(16):8935. doi: 10.3390/ijms23168935 (PMC9408855; doi:10.3390/ijms23168935)
Supplement: Supplementary file 1 [file ijms-23-08935-s001.zip]

Archive with 1 entries (1 files):
- ijms-1861746-supplementary.pdf
